# Supplementary material for: The contribution of granger causality analysis to our understanding of cardiovascular homeostasis: from cardiovascular and respiratory interactions to central autonomic network control
Source: Front Netw Physiol. 2024 Aug 8;4:1315316. doi: 10.3389/fnetp.2024.1315316 (PMC11338816; doi:10.3389/fnetp.2024.1315316)
Supplement: Supplementary file 1 [file Table2.XLSX]

## Sheet: Table 2
Date	First author	Mathematical tools of causality			Data				Lag-0	Calculated indices	Comparative indices	Populations	Design	Main results
		Temporal	Frequential	Nonlinear	RRI	SBP	RE	Others
2010	Riedl	x		x	ECG	Noninvasive finger blood pressure monitoring	Respiratory effort sensors			· Nonlinear additive autoregressive models · Between SBP, DBP, Resp and RRI	-	· 30 healthy pregnant women · 10 pregnant women who suffered from pre-eclampsia	In supine position with relaxed breathing	· Causalities between RRI, SBP, DBP and Resp for healthy subjects and pre-eclampsia patients are the same, but causal direction from Resp to DBP in pre-eclampsia patients was increased
2012	Bassani	x			ECG	Noninvasive finger blood pressure monitoring				· Two Granger approaches : F-test and Wald test · Between SBP, Resp and RRI	· Coherence analysis · RRI and SBP variabilities	37 patients scheduled for craniotomy supratentorial lesion	Anaesthesia, ventilation controlled, and maintained according to 2 different strategies: · volatile administration of sevoflurane ahalogenated inhalational anaesthetic agent, plus remifentanil · intravenous administration of propofol plus remifentanil	Since F-test and Wald test allow the simple and straight assessment of Granger causality from SBP to RRI whatever the anaesthesiologic strategic, both could be used to assess the significance of the involvement of baroreflex control during anaesthesia
2013	Dorantes Mendez	x			Using blood pressure peaks	Invasive arterial pressure from the radial artery				· Granger causality between HR and SBP	• Baroreflex - auto spectra of RRI and SBP - Transfer function - Sequence method - bivariate close loop model	· Patients for major surgery - Hypertensive (7) - normotensive (10)	· Pre-operative period - operative (propofol) - post-operative - Hypertensive (7) - normotensive (10)	Granger causality to check the existence of the feedback and feedfowerd regulation between SBP and HR
2013	Bassani	x			ECG	· Aortic catheter (pigs) · Invasive arterial pressure monitoring (patients)	Ventilator			· Time-domain linear Granger causality approach · Between RRI and SBP	RR-SBP coherence analysis	· 8 instrumented healthy female juvenile pigs · 37 patients scheduled for craniotomy supratentorial lesion	· Patients: anaesthesia, under pressure controlled mechanical ventilation, and maintained according to 2 different strategies: o volatile administration of sevoflurane ahalogenated inhalational anaesthetic agent, plus remifentanil o intravenous administration of propofol plus remifentanil · Pigs: anaesthesia, with 2 groups: o under pressure controlled mechanical ventilation o under pressure suppo…	· Causality from SBP to RRI less frequently found in humans whatever the anaesthesiologic strategy · In pigs, a poor causality was reported from SBP to RRI under pressure control mechanical ventilation, less poor under pressure support mechanical ventilation · Baroreflex control estimation appeared as overestimation by RRI-SBP squared coherence analysis during anaesthesia
2013	Porta	x			ECG	Invasive arterial pressure from the radial artery	From the respiratory-related amplitude modulation of the ECG			· Granger causality approach based on F-test · Between RRI, SBP and Resp	· Coherence analysis · RRI variability (RR, RMSSD, HF and LF powers) · Baroreflex sensitivity	34 patients scheduled for coronary artery bypass graft surgery	· 15 min before the induction of the anaesthesia with spontaneous breathing · Mechanical ventilation during anaesthesia with a rate of 12–16 breaths/min	· Granger causality approach based on F-test accounting for RRI-SBP causality, and influences of positive pressure mechanical ventilation on both RRI and SBP allowed the measurement of the baroreflex control during propofol anesthesia · This approach detected the decrease of baroreflex control after the induction of propofol anesthesia, whereas all the traditional methods failed · Anesthesia impo…
2014	Bassani	x	x	x	ECG	Noninvasive finger blood pressure monitoring	Thoracic belt			· Linear model-based approach · Nonlinear model-free approach: Between RRI, SBP and Resp	· Coherence analysis · RRI variability (RRI, HF and LF powers) · Baroreflex sensitivity	10 patients who suffered from Parkinson’s disease	Supine position followed by a head-up tilt before, and 24 h after, mechanical stimulation applied to the plantar surface of both feet	· The nonlinear model-free approach is more sensitive than linear model-approach and than conventional coherence analysis to highlight modifications of the cardiovascular regulation in Parkinson's disease patients especially in upright position · The nonlinear model-free approach indicated a greater involvement of baroreflex control in regulating from SBP to RRI causality in upright position afte…
2015	Faes	extended			ECG	Noninvasive finger blood pressure monitoring		CBF velocity (Doppler)	x	· Between RRI, SBP, and CBF velocity · GC approaches with instantaneous and time-lagged directed interactions or with only time-lagged interactions		10 subjects with postural syncope	· In supine position with spontaneous breathing · In upright position following head-up tilt with spontaneous breathing	· Both algorithms detected bidirectional effects between SBP and RRI, unidirectional effects from RRI and CBF velocity, and prevalent unidirectional effects from SBP to CBF velocity in all conditions · The higher number of significant time-lagged causality from SBP to RRI during upright position illustrated tilt-induced activation of the baroreflex coupling · The lower number of time-lagged causa…
2015	Javorka	x	x		ECG	Noninvasive finger blood pressure monitoring		· Estimated total peripheral resistance · Estimated left ventricular ejection time · Estimated stroke volume		· Causal coherence (LF band) · Between RRI, SBP, peripheral resistance, left ventricular ejection time and stroke volume	Mean and SD of RRI and BP	· In 19 obese patients · In 19 nonobese patients	20 min in supine position	Causal coherences from SBP to total peripheral resistance and left ventricular ejection time to SBP were decreased in obese preadolescents and adolescents when compared to the healthy control group, despite the lack of difference in cardiovascular variables
2015	Schiatti	extended			ECG	Noninvasive finger blood pressure monitoring		CBF velocity (Doppler)	x	· Extended Granger causality and Granger causality · Between RRI and CBF velocity	-	10 young subjects with syncope	· In the supine position (2 min before tilting) · In the 60° upright position (2 min after tilting)	· Extended Granger causality from SBP to CBF velocity increased from supine to late upright position • Extended Granger causality analysis showed modifications of the cardiovascular causality patterns associated with presyncope not detected by the Granger causality : o Extended Granger causality detected higher interactions from CBF velocity to SBP from supine to early upright position and a decr…
2015	Zamuner	x			ECG	Noninvasive finger blood pressure monitoring	Thoracic belt			· Granger causality (causality ratio) · Between RRI and SBP	· Coherence analysis (LF band) · Baroreflex sensitivity	· 23 women with a clinical diagnosis of fibromyalgia · 20 healthy subjects	· 15 min in the supine position · 15 min in the upright position by active standing	· Causality interaction from SBP to RRI was lower in fibromyalgia patients whereas the traditional methods to quantify the spontaneous baroreflex based on a time- and frequency-domain approach was less clear · Causal interaction from SBP to RRI was increased during upright position only in control volunteers
2017	Bose	x			ECG		Bioimpedance signal	Plethysmographic blood oxygen saturation		· Vector autoregressive modelling with Granger causality · Between RRI, Resp and oxygen saturation		20 patients from step-down unit	prior to onset of an incident impending cardiorespiratory instability	Vector autoregressive modelling with Granger causality indicated that Resp changes tend to occur before changes in RRI and oxygen desaturation in step-down unit
2017	Zamuner	x			ECG	Noninvasive finger blood pressure monitoring	Thoracic belt			· Granger causality · Between RRI and SBP	· Cardiac baroreflex (frequency method) · RRI and SBP variabilities (LF and HF bands)	35 woman who suffered from fibromyalgia	· 15 min in supine position · 15 min in upright position	· A relationship between SBP to RRI causal interaction and pain and fibromyalgia impact questionnaire were found: patients with lower degree of cardiac baroreflex involvement in upright position were those with higher impact of fibromyalgia on their quality of life and with higher pain in resting condition · More traditional indices of RRI and SBP variabilities were not related to the quality of …
2018	Bari	x			x	Invasive arterial pressure from the radial artery	From the respiratory-related amplitude modulation of the ECG			SBP to RRI causality	· RRI and SBP variability analyses (spectral, complexity) · Model-based directional analysis	129 patients undergoing coronary artery bypass grapfting	· Pre-operative recording (spontaneous resp) - post-operative atrial fibrillation (37) - no post-operative atrial fibrillation (92) - operative (propofol) - post-operative - Hypertensive (7) - normotensive (10)	· Traditional RRI and SBP variability analyses did not separate the two groups · The strength of the dynamical interaction between SBP and RRI could distinguish the AF and non-AF groups
2018	Radovanovic	x			ECG		Abdomen belt			• Causality between RRI and Resp	• Cross power spectral Cross sample entropy • Synchrony	• Heart faillure patients - sinusal rhythm (20) - Extrasystoles (20) - Atrial fibrillation • Healthy controls	Supine position, spontaneous resp	• Causality indices lower in heart failure patients / controls • Stronger RR to RE link for heart failure patients with extrasystoles
2019	Charleston-Villalobos		extended		ECG	Noninvasive finger blood pressure monitoring	NI		x	· Extended partial directed coherence · Between SBP and RRI in LF band · Between SBP and RRI, and between Resp and RRI in HF band		• 27 patients with orthostatic intolerance • 26 age-matched healthy subjects	· 5 min in the supine position · 30 min in the upright position by tilt test at 70°	In young female patients with orthostatic intolerance, the causal direction from RRI to SBP was increased before the tilt-up test, the causal direction from SBP to RRI increased during orthostatic phase, while the causal direction from Resp to RRI decreased during the tilt-up test
2019	Reulecke	extended	extended		ECG	Noninvasive finger blood pressure monitoring	Impedance cardiography		x	· Generalized and Extended Partial Directed Coherence · Between SBP and RRI in LF band		• 18 female patients with orthostatic intolerance • 12 age-matched healthy women	20 min head-up tilt test at 70°	· In healthy subjects, the RRI for SBP was higher than SBP for RRI during baseline · During upright tilt, the causality from RRI to SBP decreased, while the causality from SBP to RRI increased · The causal interaction between RRI and SBP was relatively balanced during orthostatic phase in healthy women · The causal interaction from RRI to SBP were increased in patients in comparison with healthy …
2019	Schulz	x		x	ECG	Noninvasive finger blood pressure monitoring	Respiratory inductive plethysmography	Electroencephalogram		• Normalized short time partial directed coherence and multivariate transfer entropy • Between RRI, SBP, Resp and EEG	· EEG power · RRI SBP and Resp variabilities	• 17 patients who suffering from schizophrenia • 17 age–gender matched healthy controls	10 min relax, closed eyes	· Altered central-autonomic couplings in patients with paranoid schizophrenia in comparison to healthy subjects · For paranoid schizophrenia, these causal directions were characterized as bidirectional ones, with more pronounced from EEG to SBP than SBP to EEG, and stronger from Resp to EEG, and from RRI to EEG than vice versa
2021	Stramaglia	x		x	ECG	Noninvasive finger blood pressure monitoring	NI			• Local Granger causality focuses on a trivariate linear regression modelling • Between RRI, SBP, Resp and EEG		1 patient who suffered from sleep apnoea	During sleep with and without sleep apnoea	The causality appeared from Resp to RRI, but less from RRI to Resp
2022	Rosol	X		X	ECG		Impedance pneumography (tidal vomule) plethysmography • Nasal canula			• Causality Resp to RRI (RSA) • temporal Granger causality	• Kernel GC • large-scale non linear GC • Neural Network GC	Pediatric cardiac patients		• Dependance of RR from Resp signal • Results differ according to method
