# Supplementary material for: The contribution of granger causality analysis to our understanding of cardiovascular homeostasis: from cardiovascular and respiratory interactions to central autonomic network control
Source: Front Netw Physiol. 2024 Aug 8;4:1315316. doi: 10.3389/fnetp.2024.1315316 (PMC11338816; doi:10.3389/fnetp.2024.1315316)
Supplement: Supplementary file 2 [file Table3.XLSX]

## Sheet: Table 3
Year	First author	Mathematical tools of causality		Data			Calculated indices	Populations	Design	Main results
		Temporal	Frequential	Physiological parameters	EEG derivations	EEG secptral bands
2015	Faes	extended		HF nu	2 electrodes	δ, θ, α, σ and β	Time domain causality between EEG rhythms and HF nu	10 healthy subjects	1 polysomnography	· Causality from HF nu to the EEG powers predominant in the brain-heart interaction · Bidirectional causality between β EEG spectral band and HF nu appeared
2016	Yu			functional connectivity (fMRI)	BOLD time series	six selected seed regions : LMC, RMC, LSC, RSC, MP, insula	Granger causality	· 15 controls · 15 patients with chronic obstructive pulmonary disease (COPD)	· Rest · inspiratory load	· The motor cortex area of patients exhibited decreased connectivity with their contralateral counterparts and no connectivity with the brainstem · For COPD, the information flow was reversed at rest with the source of the network shifted from the medulla towards the motor cortex · During inspiratory loading, the system was overwhelmed and the motor cortex became the sink of the network
2019	Schulz	x		RRI, BP, Resp	64 electrodes	LSC, RSC, MP, and insula	Time domain causality between EEG rhythms and RRI, BP, Resp	• 17 patients who suffering from schizophrenia • 17 age–gender matched healthy controls	10 min relax, closed eyes	· Altered central-autonomic couplings in patients with paranoid schizophrenia in comparison to healthy subjects · For paranoid schizophrenia, these causal directions were characterized as bidirectional ones, with more pronounced from EEG to SBP than SBP to EEG, and stronger from Resp to EEG, and from RRI to EEG than vice versa
2019	Greco	x		RR, HF	128 electrodes	θ, α, β and γ	· Between EEG rhythms and RRI · Between EEG rhythms and HF	22 healthy volunteers	Visual emotional presentation with positive, neutral and negative valences (IAPS database)	· Causality between RR, HF and EEG increases in the left hemisphere during positive and in the right hemisphere during negative stimuli · Causality predominated in fronto-central regions
2019	Won	x		RR	62 electrodes	θ, α, σ, and β	· Between EEG rhythms and RRI	60 healthy volunters	6 groups (2 effects): · Propofol or Midazolan · 3 differents doses (low, middle, high)	· EEG σ power was the parameter most sensitive to changes in the sedation · In all the sedation levels, causality from EEG to RRI were higher than that from RRI to EEG · Causality betwen EEG and RRI increased as the sedation became deeper
2020	Orjuela-Cañón	x		VLF, LF, HF	4 electrodes	θ, α, σ, β and γ	Between EEG spectral power and RRV indexes	· 28 patients who suffered from sleep apnea · 10 controls	Polysomnography with and without continuous positive airway pressure therapy for patients	· Therapy allowed the recovery of EEG - RRV connectivities, mainly in the θ spectral power band · Differences in causality between control and patients appeared in lower frequency bands of RRV
2021	Hartmann	x		· Electrocardiogram-derived respiration, · RRI · Pulse arrival time · Pulse wave amplitude	3 electrodes	δ, θ, α, σ and β		55 patients (3 healthy, 4 insomnia, 3 narcolepsy, 28 nocturnal frontal lobe epilepsy, 7 periodic leg movement, 10 REM sleep behaviour disorder).	507 cyclic alternating pattern and 507 matched noncyclic alternating pattern sequences	· During cyclic activating pattern, sequences with predominant A1-phases and A2-phases, cortical activity appears to have a more pronounced causal impact on the autonomic activity (vascular indexes) than the reverse direction · Pulse arrival time appears to be more influenced by and during CAP segments than during non-CAP segments whereas pulse wave amplitude were more influenced by and during A-…
2022	Abdalbari	x		ECG	6 electrodes		Between EEG spectral power and ECG	50 subjects	· Polysomnography (the Physionet database) · Causality according vigilance states	· A bidirectional EEG-ECG interaction appeared with a predominance in the direction EEG to ECG · The causality is higher in frontal area and left himisphere whatever the vigilance states · The causality decreaed during sleep and is lowest in paradoxiacal sleep
2021	Pardo-Rodriguez	x		Time (SDNN, RMSSD, PNN50 and PNN20) and frequency (LF and HF) domains	21 electrodes	α, β and γ		· 10 healthy volunters · 13 healthy volunters	· Spontaneous breathing · Paced breathing at different frequency	· During paced breathing, bi-directional causality appeared, but causality predominated from EEG to lower spectral content of RRV · In both cases γ EEG power band predominated in this interaction
2022	Pernice	x		RRI	23 electrodes	δ and α	Between EEG rhythms and RRI	18 children suffuring from temporal lobe epilepsy	· Before, during, and after seizure · According to the side of the seizure	· Causality from EEG to RRI predominate whatever the spectral bands with low causality from RRI to EEG · Epileptic seizure increase causality from EEG in ipsilateral δ band and controlateral α band to RRI
2022	Orjuela-Cañón	x		VLF, LF, HF	2 electrodes	δ, θ, α, β and γ	Between EEG rhythms and RRV	· 10 adults with sleep disorders · 10 children with sleep disorders	· Polysomnography · Comparison between adults and children during wakefulness, light, deep, and paradoxical sleep	· Bi-directional causality appeared between EEG and RRV especially in γ spectral band and children · Causality from EEG predominate (γ spectral band) and from VLF to EEG · Sleep decreases bidirectional causality
2022	Gunther	x		RRI and Resp		α	Between EEG rhythms and RRI	· 36 healthy young subjects · 36 healthy elderly subjects · 43 elderly patients suffering from sleep apnea	· Polysomnography · Comparison between groups according to sleep stages	· Weaker causality interactions in all groups between RRI and Resp, and EEG during deep sleep, compared to light and paradoxical sleep · Stronger causality from RRI to Resp in patients with sleep apnea · Stronger causality from EEG amplitude to Resp during paradoxical sleep in patients with sleep apnea.
