# Supplementary material for: The contribution of granger causality analysis to our understanding of cardiovascular homeostasis: from cardiovascular and respiratory interactions to central autonomic network control
Source: Front Netw Physiol. 2024 Aug 8;4:1315316. doi: 10.3389/fnetp.2024.1315316 (PMC11338816; doi:10.3389/fnetp.2024.1315316)
Supplement: Supplementary file 3 [file Table1.XLSX]

## Sheet: Table 1
Date	First author	Mathematical tools of causality			Data				Lag-0	Calculated indices	Comparative indices	Populations	Design	Main results
		Temporal	Frequential	Nonlinear	RRI	SBP	RE	Others
2002	Porta A		x		ECG	· Aortic catheter (dog) · Noninvasive finger blood pressure monitoring	· Thoracic belt (dog) · Thoracic and abdominal plethysmography			· Causal coherence · Between SBP and RRI in LF band · Between SBP and RRI in HF band	· Coherence analysis · RRI variability (RRI, HF and LF powers)	· 12 instrumented conscious dogs · 7 heart transplant recipients · 7 matched healthy subjects	· In 8 dogs, at rest · In 4 dogs, total baroreceptor denervation · Human study: at rest in a supine position	· In dogs, the causal direction from RRI to SBP predominated in HF. Total baroreceptive denervation, by opening the closed loop at the level of the influences of SBP on RRI did not change these results · In heart transplant recipients, coupling from RRI to the SBP predominated in the HF · In matched healthy subjects, in the HF band, coupling in both causal directions was found, whereas coupling f…
2005	Nollo G		x		ECG	Noninvasive finger blood pressure monitoring	Differential pressure transducer			· Causal coherence · Between SBP and RRI in LF band · Between SBP and RRI in HF band	Transfer function (gain and phase) in LF and HF	15 healthy young subjects	· 10 min in supine rest position · Followed by 10 min of passive 60° head-up tilt	· In supine position, the causal direction from RRI to SBP predominate in LF but were balanced in HF · During the tilt, the causal direction from SBP to RRI increased and predominated in LF and HF
2006	Faes L	x		x	ECG	Noninvasive finger blood pressure monitoring	Nose differential pressure transducer			· Nonlinear Granger causality based on mixed predictability based on nearest-neighbour local linear approximation · Between SBP and RRI in one subject comparing supine vs head-up tilt · Between RRI and Resp in one subject comparing spontaneous vs paced breathing		2 healthy young subjects	· Supine rest position vs head-up tilt · Spontaneous vs paced breathing	· In supine position, the causal direction from RRI to SBP predominate, and during the tilt, the causal direction from RRI to SBP were stronger · In both spontaneous and paced breathing, only causal direction from RRI to Resp were presented
2008	Faes L	x		x	ECG	Noninvasive finger blood pressure monitoring				· Nonlinear autoregressive and nonlinear autoregressive exogenous models · Between SBP and RRI		15 healthy young subjects	· 15 min in supine rest position · 15 min of passive 60° head-up tilt	· In supine position, the causal direction from SBP to RRI appeared in all subjects, while from RRI to SBP only in 3 out of 15 subjects · During tilt, the causal direction was reported in all subjects from SBP to RRI, and in all but one subject for from RRI to SBP · A better causal direction using nonlinear autoregressive exogenous models than nonlinear autoregressive was reported
2010	Faes L		extended		ECG	Noninvasive finger blood pressure monitoring	Nasal flow			· The Partial Directed Coherence (PDC), its generalized formulation (gPDC) and its extended PDC with instantaneous and lagged effect · Between SBP, Resp and RRI in time domain · Between SBP, Resp and RRI in LF band · Between SBP, Resp and RRI in HF band		1 healthy young subject	Breathing spontaneously in upright position	· Prevalence of the causal direction from Resp to SBP, from Resp to RRI, and from SBP to RRI · In LF band, balanced causal direction between SBP and RRI · In HF band, balanced causal direction between Resp and RRI · The interpretation of lagged effects may change if instantaneous effects are not included in the model
2011	Faes L	x		x	ECG	Noninvasive finger blood pressure monitoring	Respiratory nasal flow			· Nonlinear Granger causality · Between SBP, Resp and RRI	-	1 young healthy subject	· In the resting supine position, breathing spontaneously · In the upright position after passive head-up tilting	· In supine position, the causal direction from Resp to SBP and to RRI predominate, with significant causality from RRI to SBP · During the tilt, the causal direction from SBP to RRI predominated with significant direction from Resp to SBP
2012	Porta A	x		x	ECG	Noninvasive finger blood pressure monitoring	Respiratory flow by nasal thermistor			· A linear model-based approach based on regression via least-squares procedure · A nonlinear model-based approach based on K-nearest-neighbours procedure · Between RRI, SBP and Resp		19 healthy volunteers	2 experimental conditions: · Spontaneous breathing · Controlled breathing at 15 breaths/min	Nonlinear methods are not superior to the linear ones in assessing causality in healthy humans
2012	Porta A	x			ECG	Noninvasive finger blood pressure monitoring	Respiratory flow by nasal thermistor			· Bivariate autoregressive closed loop model with an exogenous signal added (F-test) · Between RRI and SBP with and without exogenous respiratory signal	· Mean and SD for RRI and SBP · HF for RRI and SBP	19 healthy subjects	4 experimental conditions: · Spontaneous breathing (first) · Controlled breathing at 10 breaths/min (random) · Controlled breathing at 15 breaths/min (random) · Controlled breathing at 20 breaths/min (random)	Whatever the respiratory control, assessing causality without taking into consideration Resp leads to overestimate causality from SBP to RRI
2013	Faes L		x		ECG	Noninvasive finger blood pressure monitoring	Respiratory nasal flow		x	· Extended directed coherence and normalized lagged directed coherence · Between RRI and SBP		15 young healthy subjects	· Supine rest position with spontaneous breathing · 60° head-up tilt with spontaneous breathing	· In HF band, causal direction from Resp to RRI and to SBP are marked but negligible over the opposite directions · In the LF band, bidirectional causalities appeared between SBP and RRI · In LF band, extended directed coherence comparable to normalized directed coherence from RR to SBP but higher than normalized directed coherence from SBP to RRI
2013	Porta A	x			ECG	Noninvasive finger blood pressure monitoring	From the respiratory-related amplitude modulation of the ECG			· Granger causality approach based on F-test · Between RRI, SBP and Resp	Mean and SD of RRI and SBP	9 healthy male physicians	4 experimental conditions in supine rest position: · Day 1: parasympathetic blockade with intravenous atropine · Day 1: cardiac parasympathetic and sympathetic blockade with propranolol administered at the end of the atropine session · Day 2: sympathetic blockade with propranolol administration · Day 3: central sympathetic blockade with clonidine hydrochloride administration	· At baseline: The bidirectional interactions between RRI and SBP with a dominant causal direction from RRI to SBP, bidirectional interactions between RRI and Resp, and unidirectional interactions from Resp to SBP were often found · Pharmacological blockades: o Pharmacological blockades did not alter the bidirectional interactions between RRI and SBP, but atropine (parasympathetic blockade) reduc…
2014	Porta A	x	x		ECG	Noninvasive finger blood pressure monitoring	Thoracic belt			· Linear model-based approach · Nonlinear model-free approach · Between RRI, SBP and Resp	· Mean and std of RRI and SAP · Normalized Complexity Index	100 nonsmoking subjects, classified by groups of 20 subjects every 10 y, from 20-70 y	· 15 min resting supine · 15 min during standing	· The reduced causality from RRI to SBP with age : o reveals a progressive inefficiency of baroreflex with age o might be linked to the progressive exploitation of Frank-Starling mechanism during supine and to the progressive increase of peripheral resistances during standing · During supine, the diminished association from Resp to RRI with age suggests a vagal withdrawal and a gradual uncoupling…
2014	Porta A	x	x		ECG	Noninvasive finger blood pressure monitoring	From the respiratory-related amplitude modulation of the ECG			· A nonlinear model-free Graner causality approach · Between RRI and SBP	· RRI and SBP variabilities (RRI, HF and LF powers) · Baroreflex sensitivity (frequency method)	14 young subjects	· 10 min in supine position with spontaneous breathing · 10 min in 25° head-down tilt with spontaneous breathing	Although the HF spectral power and the SBP - RRI coherence in HF band are increased, the SBP - RRI causality is not modified by the 25° head-down tilt
2015	Porta A			x	ECG		Thoracic belt	QT Interval		· Wiener-Granger causality (causality ratio, and F-test), taking accounts for the confounding effect of respiration · Between RRI and QT interval	Coupling analysis	15 healthy nonsmoking humans	· 7 min in supine position with spontaneous breathing · 10 min in upright position with spontaneous breathing following a progressive head up tilt	· The strength of the causality from RRI to QT is maximal in supine position while from QT to RRI is negligible · The QT-RRI was gradual uncoupling with tilt table angles
2015	Song S		x		ECG	Noninvasive finger blood pressure monitoring		Cerebral oxygenation		· Granger causality analysis · Between RRI, SBP and cerebral oxygenation	· Three frequency intervals of RRI and SBP [0.01-0.02 Hz], [0.02-0.06 Hz] and [0.06-0.15 Hz]	· 17 young healthy subjects · 17 elderly healthy subjects	· 5 min in the supine position · 5 min in the 45° upright position	Among LF oscillation, the causal interaction from SBP to RRI and from cerebral oxygenation to RRI were higher in the young subjects than in the elderly subjects
2016	Porta A	x			ECG	Noninvasive finger blood pressure monitoring	· Thoracic belt · From the respiratory-related amplitude modulation of the ECG			· Wiener-Granger causality · Between RRI, SBP and Resp		· 19 nonsmoking healthy subjects in one study · 13 healthy man in one study	Two experimental studied reanalyzed : · 7 min in supine position followed by 10 min in upright position and finally 8 min in supine recovery · 10 min in supine position followed by 10 min in 25° head-down tilt	· The strength of the causal interactions from SBP to RRI decreased with the magnitude of the baroreflex unloading during graded head-up tilt · The strength of the causal interaction from Resp to RRI increased with the cardiopulmonary loading during head-down tilt
2017	Lenis	x			ECG		Chest belt	• Synthetic signals		• Granger spectral causality from Resp to RR	SDNN, rMSSD, TINN, AppEn, LF, HF, LF/HF	· 19 healthy young volunteers · 20 old and 20 young healthy subjects (Fantasia database)	Two experimental studied reanalyzed: · Paced respiration 0.1, 0.2, … to 0.6 Hz · Spontaneous breathing	Paced resp: Coupling is dependent on respiratory frequency with a maximum at 0.3 Hz Traditional HRV indices tend to level after decoupling Also, intersubjects variability decreased Spontaneous resp: Coupling is lower and decoupling has little impact
2017	Javorka M		x	x	ECG	Noninvasive finger blood pressure monitoring				· Wiener-Granger causality · Between RRI and SBP	· Coherence analysis (LF band) · Mean and SD of RRI and SBP · Baroreflex sensitivity	16 young healthy subjects	4 experimental conditions : · 12 min in supine position · 12 min in the mental stress evoked by mental arithmetic task in supine position · 12 min in upright position following passive 45° tilt · 12 min in mental arithmetic in the tilted position	· The increase of causality strength from SBP to RRI during head-up tilt administration but not during mental stress · No effect of causality from RRI and SBP to both orthostatic and mental stress stimuli · Decrease in baroreflex gain in both orthostatic and mental stress stimuli
2018	Porta A	x			ECG	Noninvasive finger blood pressure monitoring				· Wiener-Granger causality and Probabilistic causality · Between RRI and SBP		100 healthy subjects	· 15 min in supine position · 15 min in upright position	Probabilistic causality approach detected the decreased strength of the relation from SBP to RRI with age in upright position compatible with a reduced efficacy of the cardiac baroreflex control with age
2018	Saleem S	x			ECG	Noninvasive finger blood pressure monitoring		· Middle cerebral artery blood velocity · Respiratory gases (O2 and CO2)		Granger-causal F-statistics	Gain, phase, coherence analysis (VLF, LF and HF bands)	10 healthy, normotensive, and non-smoking male participants	· 2 x 30 min in supine : one control then one experimental · Randomized and placebo controlled study design with 2 groups: o α1-adrenergic blockade o placebo pill (sugar)	· Bidirectional causal interaction between BP and CBF velocity in slow component (<0.07 Hz) · This bidirectional causal interaction between BP and CBF velocity was weakened by α1-adrenergic receptors blockade: sympathetic control of the vasculature is an integral pathway that enables bidirectional interactions between BP and CBF velocity
2020	Krohova		x		ECG	Noninvasive finger blood pressure monitoring		• Cardiac Output (impedance cardiography) • peripheral vascular resistance (PVR)		• Granger spectral causality SBP-PVR for LF [0.04-0.15 Hz]	• Spectral gain SBP-PVR for LF [0.04-0.15 Hz]	· 39 healthy volunteers · 36 healthy volunteers	Two experimental studied reanalyzed: · Resting supine position followed by the 45° upright position · Resting supine position followed by mental arythmetic task	· Whole protocol: The causality from SBP to PVR was higher thanSBP to RR No changes for the gain · Upright tilt: The causality was higher orthostasis vs supine · Mental arythmetic task: No effect
2020	Corbier C	x			ECG	Noninvasive finger blood pressure monitoring	Thoracic belt			• Granger causality focuses on a trivariate linear regression modelling • Between RRI, SBP, Resp and EEG		8 young healthy subjects	After 15 min in sitting position (baseline), 3 experimental conditions: · 30 min in supine position · 30 min in 6° head-down tilt · 30 min in thermoneutral head-out water immersion	Head-down tilt induced a higher causal interaction from RRI to RE, while the other causal relationships between RR, SBP and RE remained similar for the three experimental conditions
2021	Nuzzi D		extended		ECG	Noninvasive finger blood pressure monitoring	• Respiratory inductive plethysmography • Nasal canula		x	• Granger causality and Granger causality including instantaneous effect • From Resp to SBP and RRI and from SBP to RRI		· 61 healthy young volunteers · 19 healthy young volunteers	Two experimental studied reanalyzed: · Resting supine position followed by the 45° upright position · Spontaneous breathing in the resting position and during controlled breathing at 15 breaths/min	Upright tilt: In the LF band, the causality from SBP to RRI increased during the upright tilt whereas the causality from Resp to RRI decreased. In the HF band, the causality from Resp to RRI decreased Respiratory maneuvers: Paced breathing increases the causality from RE to RRI
